# Supplementary material for: Human study on cancer diagnostic probe (CDP) for real‐time excising of breast positive cavity side margins based on tracing hypoxia glycolysis; checking diagnostic accuracy in non‐neoadjuvant cases
Source: Cancer Med. 2022 Feb 28;11(7):1630–45. doi: 10.1002/cam4.4503 (PMC8986141; doi:10.1002/cam4.4503)
Supplement: Supplementary file 1 — Supplementary Material [file CAM4-11-1630-s001.zip]

Archive with 5 entries (5 files):
- cam44503-sup-0002-Supinfo.pdf
- cam44503-sup-0003-VideoS1.mp4
- cam44503-sup-0004-Supinfo.pdf
- cam44503-sup-0005-Supinfo.pdf
- cam44503-sup-0001-Supinfo.pdf
